# Supplementary material for: Less is more: CRISPR/Cas9-based mutations in DND1 gene enhance tomato resistance to powdery mildew with low fitness costs
Source: BMC Plant Biol. 2024 Aug 10;24:763. doi: 10.1186/s12870-024-05428-3 (PMC11316316; doi:10.1186/s12870-024-05428-3)
Supplement: Supplementary file 1 — Supplementary Material 1 [file 12870_2024_5428_MOESM1_ESM.xlsx]

## Sheet: Table_S1
	Table S1. Primers used in this study.
	target	primer names (forward)	sequence (5' - 3')	primer names (reverse)	sequence (5' - 3')
	Cas9	Cas9F	ACGTGGATCATATCGTGCCC	Cas9R	ACCACTGCATTCAGGTAGGC
	fragment A (sgRNA10 + sgRNA5 + sgRNA6 + sgRNA8)	SlDND1Fw478	ACGATGACGACATCAATCCA	SlDND1Rv3548	AACGTCGCCAAGCTAACTGT
	fragment B (sgRNA10)	SlDND1Fw478	ACGATGACGACATCAATCCA	SlDND1Rv1313	TGACCACTTTTAACAATCAAACCA
	fragment C	SlDND1Fw1138	TTGATCGCCGTAGAAGAGAA	SlDND1Rv1961	CACCTCCTCTGAGCAAGACA
	fragment D (sgRNA5 + sgRNA6)	SlDND1Fw1759	CATGTAAGTTTTGCCCTGCAT	SlDND1Rv2580	CCAATCAGCAAAGTGAAGAGC
	fragment E	SlDND1Fw2369	TGGCCAGAGGAAAGGATATG	SlDND1Rv3214	AACCCTGTGCACTGGATCTC
	fragment F (sgRNA8)	SlDND1Fw2970	TGGAAATATATTGATGTCTGGATTT	SlDND1Rv3548	AACGTCGCCAAGCTAACTGT
	elongation factor 1alpha (EF1)	Ef-Fw	GGAACTTGAGAAGGAGCCTAAG	Ef-Rev	CAACACCAACAGCAACAGTCT
	Oidium ITS	Fw-On	CGCCAAAGACCTAACCAAAA	Rv-On	AGCCAAGAGATCCGTTGTTG

## Sheet: Table_S2
	Table S2. Number of obtained and analyzed TF2 plants from CRISPR events E1, E3 and E4, and from control Moneymaker.
	T1 event (E)	TF2 - N° plants	TF2 - genotyped plants	TF2 - phenotyped plants
	1	85	30	30
	3	38	29	29
	4	77	40	40
	Moneymaker	20	20	20

## Sheet: Table_S3 - sequencing-assembly
	Table S3. Illumina sequencing statistics from single TF2 plant TV181448-9 and control Moneymaker (MM-WT) and assembly metrics.
	Sample	Raw reads	Raw data (Gb)	Q20 (%)	Q30 (%)	GC (%)	Cleaned reads	Cleaned data (Gb)	Coverage	Assembly (Mb)	N50 (bp)	L50
	TV181448_9	226607022	33.99	96.69	90.76	35.11	225403650	33.71	43.44	884.13	28596	7283
	Money Maker WT	211892540	31.78	96.51	90.84	35.31	210726616	31.51	40.61	887.61	24820	8577

## Sheet: Table_S4 - phenotypes-genotypes
	Table S4. a - Plants with DI score, heigth and genotype rescued through TIDE analysis. b - All the plants analysed with a recorded DI score
	a									b
	Event	Type/progeny	TF2	Genotype N°	DI (11 dpi)	DI (13 dpi)	Height (cm)	allelic state		Progeny	genotype	DI (11 dpi)	DI (13 dpi)
	MM-1	Parent	WT	1	2	3	70	AA		TF1	TV173332-1	1	1
	MM-1	Parent	WT	2	2	3	60	AA		TF1	TV173332-2	1	1
	MM-1	Parent	WT	3	3	3	71	AA		TF1	TV173332-3	1	2
	MM-1	Parent	WT	4	2	3	61	AA		TF1	TV173332-4	1	2
	MM-1	Parent	WT	5	2	3	65	AA		TF1	TV173332-5	2	2
	MM-1	Parent	WT	6	3	3	70	AA		TF1	TV173332-6	1	2
	MM-1	Parent	WT	7	3	3	70	AA		TF1	TV173332-7	2	3
	MM-1	Parent	WT	8	3	3	68	AA		TF1	TV173332-8	2	3
	MM-1	Parent	WT	9	2	3	65	AA		TF1	TV173332-9	2	3
	MM-1	Parent	WT	10	3	3	63	AA		TF1	TV173335-1	3	3
	E3	TF1	TV171334	1	2	2	70	Aa		TF1	TV173335-2	2	3
	E3	TF2	TV181448	1	1	1	45	aa		TF1	TV173335-3	2	3
	E3	TF2	TV181448	2	3	2	79	Aa		TF1	TV173335-4	1	1
	E3	TF2	TV181448	3	1	1	58	aa		TF1	TV173335-5	2	2
	E3	TF2	TV181448	4	1	1	55	aa		TF1	TV173335-6	3	3
	E3	TF2	TV181448	5	1	1	57	aa		TF1	TV173335-7	2	2
	E3	TF2	TV181448	6	1	2	60	AA		TF1	TV173335-8	2	2
	E3	TF2	TV181448	7	1	1	62	aa		TF1	TV173335-9	1	1
	E3	TF2	TV181448	8	1	1	65	aa		TF1	TV173335-10	3	3
	E3	TF2	TV181448	9	1	1	62	aa		TF1	TV173335-16	3	3
	E3	TF2	TV181448	10	1	1	60	aa		TF1	TV173335-17	2	2
	E3	TF2	TV181448	11	2	2	66	Aa		WT	Control-MM	3	3
	E3	TF2	TV181448	12	2	2	79	Aa		WT	Control-MM	3	3
	E3	TF2	TV181448	13	2	3	79	Aa		TF2	TV181453-1	2	2
	E3	TF2	TV181448	14	3	3	76	AA		TF2	TV181453-2	2	3
	E3	TF2	TV181448	15	2	3	73	-		TF2	TV181453-3	2	2
	E3	TF2	TV181448	16	1	2	66	AA		TF2	TV181453-4	2	2
	E3	TF2	TV181448	17	2	2	77	Aa		TF2	TV181453-5	2	3
	E3	TF2	TV181448	18	2	2	79	Aa		TF2	TV181453-6	2	3
	E3	TF2	TV181448	19	1	2	83	Aa		TF2	TV181453-7	2	3
	E3	TF2	TV181448	20	2	3	64	Aa		TF2	TV181453-8	3	3
	E3	TF2	TV181448	21	2	3	65	Aa		TF2	TV181453-9	3	2
	E3	TF2	TV181448	22	2	2	72	Aa		TF2	TV181453-10	1	2
	E3	TF2	TV181448	23	1	1	72	aa		TF2	TV181453-11	1	1
	E3	TF2	TV181448	24	1	1	75	aa		TF2	TV181453-12	1	1
	E3	TF2	TV181448	25	2	2	72	Aa		TF2	TV181453-13	1	2
	E3	TF2	TV181448	26	2	2	69	Aa		TF2	TV181453-14	1	2
	E3	TF2	TV181448	27	2	2	80	Aa		TF2	TV181453-15	2	3
	E3	TF2	TV181448	28	1	2	78	Aa		TF2	TV181453-16	3	3
	E3	TF2	TV181448	29	3	3	75	AA		TF2	TV181453-17	2	2
	E4	TF1	TV171327	1	2	3	69	Aa		TF2	TV181453-18	2	2
	E4	TF2	TV181436	1	0	0	24	aa		TF2	TV181453-19	3	3
	E4	TF2	TV181436	2	0	0	30	aa		TF2	TV181453-20	1	2
	E4	TF2	TV181436	3	0	0	36	aa		TF2	TV181453-21	3	2
	E4	TF2	TV181436	4	0	0	27	aa		TF2	TV181453-22	3	3
	E4	TF2	TV181436	5	0	0	40	aa		TF2	TV181453-23	2	2
	E4	TF2	TV181436	6	2	2	55	AA		TF2	TV181453-24	2	3
	E4	TF2	TV181436	7	2	3	77	Aa		TF2	TV181453-25	2	2
	E4	TF2	TV181436	8	3	3	80	Aa		TF2	TV181453-26	2	2
	E4	TF2	TV181436	10	2	3	80	Aa		TF2	TV181453-27	2	2
	E4	TF2	TV181436	20	3	3	78	Aa		TF2	TV181453-28	1	2
	E4	TF2	TV181437	1	0	0	27	aa		TF2	TV181453-29	3	3
	E4	TF2	TV181437	2	0	0	30	aa		TF2	TV181453-30	3	3
	E4	TF2	TV181437	3	0	0	35	aa		TF2	TV181453-31	2	2
	E4	TF2	TV181437	4	2	2	61	AA		TF2	TV181453-32	2	3
	E4	TF2	TV181437	5	0	0	29	aa		TF2	TV181453-33	3	3
	E4	TF2	TV181437	6	2	2	60	Aa		TF2	TV181453-34	1	2
	E4	TF2	TV181437	7	2	3	70	Aa		TF2	TV181453-35	2	2
	E4	TF2	TV181437	10	3	3	74	AA		TF2	TV181453-36	2	3
	E4	TF2	TV181437	12	2	3	75	AA		TF2	TV181453-37	3	3
	E4	TF1	TV171338	1	2	2	58	Aa		TF2	TV181453-38	1	2
	E4	TF2	TV181461	1	0	0	24	aa		TF2	TV181453-39	2	3
	E4	TF2	TV181461	2	0	0	30	aa		TF2	TV181453-40	2	3
	E4	TF2	TV181461	3	0	0	27	aa		TF2	TV181453-41	2	2
	E4	TF2	TV181461	4	0	0	20	aa		TF2	TV181453-42	1	2
	E4	TF2	TV181461	5	0	0	28	aa		WT	control-MM	3	3
	E4	TF2	TV181461	6	1	1	37	Aa		WT	control-MM	3	3
	E4	TF2	TV181461	8	3	3	75	Aa		TF2	TV181452-1	2	2
	E4	TF2	TV181461	9	3	3	71	AA		TF2	TV181452-2	2	2
	E4	TF2	TV181461	10	3	3	65	AA		TF2	TV181452-3	2	3
	E4	TF2	TV181461	14	3	3	70	AA		TF2	TV181452-4	2	2
	E4	TF2	TV181460	1	0	0	26	aa		TF2	TV181452-5	1	1
	E4	TF2	TV181460	2	0	0	18	AA		TF2	TV181452-6	1	1
	E4	TF2	TV181460	3	0	0	28	aa		TF2	TV181452-7	2	2
	E4	TF2	TV181460	4	0	0	25	Aa		TF2	TV181452-8	2	2
	E4	TF2	TV181460	5	0	0	28	Aa		TF2	TV181452-9	2	2
	E4	TF2	TV181460	12	2	2	59	AA		TF2	TV181452-10	3	3
	E4	TF2	TV181460	13	2	2	60	Aa		TF2	TV181452-11	1	1
	E4	TF2	TV181460	14	2	2	65	Aa		TF2	TV181452-12	3	3
	E4	TF2	TV181460	15	1	2	60	Aa		TF2	TV181452-13	2	2
	E4	TF2	TV181460	17	2	2	64	AA		TF2	TV181452-14	2	2
	E1	TF1	TV173332	1	1	1	-	Aa		TF2	TV181452-15	1	1
	E1	TF2	TV181447	3	1	1	-	aa		TF2	TV181452-16	1	2
	E1	TF2	TV181447	4	1	1	-	aa		TF2	TV181452-17	2	2
	E1	TF2	TV181447	6	2	2	-	Aa		TF2	TV181452-18	1	2
	E1	TF2	TV181447	8	3	3	-	AA		TF2	TV181452-19	1	1
	E1	TF2	TV181447	10	3	3	-	aa		TF2	TV181452-20	1	1
	E1	TF2	TV181447	11	1	1	-	aa		TF2	TV181452-21	2	2
	E1	TF2	TV181447	12	1	1	-	aa		TF2	TV181452-22	3	2
	E1	TF2	TV181447	13	1	2	-	Aa		TF2	TV181452-23	2	2
	E1	TF2	TV181447	14	1	2	-	Aa		TF2	TV181452-24	2	3
	E1	TF2	TV181447	20	1	1	-	aa		TF2	TV181452-25	2	2
	E1	TF2	TV181447	26	2	2	-	AA		TF2	TV181452-26	1	2
	E1	TF2	TV181447	30	1	2	-	Aa		TF2	TV181452-27	2	2
	E1	TF2	TV181447	31	2	3	-	Aa		TF2	TV181452-28	1	2
	E1	TF2	TV181447	34	2	2	-	AA		TF2	TV181452-29	1	2
	E1	TF2	TV181447	35	2	3	-	Aa		TF2	TV181452-30	1	1
	E1	TF2	TV181447	36	1	3	-	AA		TF2	TV181452-31	2	2
	E1	TF2	TV181447	42	1	2	-	AA		TF2	TV181452-32	2	2
	E1	TF2	TV181444	1	1	1	-	AA		TF2	TV181452-33	1	1
	E1	TF2	TV181444	2	2	3	-	AA		TF2	TV181452-34	2	2
	E1	TF2	TV181444	4	1	1	-	aa		TF2	TV181452-35	2	2
	E1	TF2	TV181444	5	1	1	-	aa		TF2	TV181452-36	2	2
	E1	TF2	TV181444	8	2	3	-	AA		TF2	TV181452-37	1	2
	E1	TF2	TV181444	13	1	1	-	aa		TF2	TV181452-38	1	2
	E1	TF2	TV181444	28	2	3	-	Aa		TF2	TV181452-39	2	2
	E1	TF2	TV181444	32	2	3	-	AA		TF2	TV181452-40	3	3
	E1	TF2	TV181444	34	2	1	-	AA		TF2	TV181452-41	3	3
	E1	TF2	TV181444	35	1	1	-	AA		TF2	TV181452-42	1	1
	E1	TF2	TV181444	37	3	3	-	Aa		WT	Control-MM	2	2
	E1	TF2	TV181444	38	3	3	-	AA		TF2	TV181447-20	1	1
										TF2	TV181447-12	1	1
										TF2	TV181447-11	1	1
										TF2	TV181447-4	1	1
										TF2	TV181447-3	1	1
										TF2	TV181447-29	1	1
										TF2	TV181447-28	1	1
										TF2	TV181447-27	1	1
										TF2	TV181447-22	1	1
										TF2	TV181447-21	1	1
										TF2	TV181447-42	1	1
										TF2	TV181447-40	1	1
										TF2	TV181447-39	1	1
										TF2	TV181447-38	1	1
										TF2	TV181447-32	1	1
										WT	Control-MM	3	3
										TF2	TV181447-13	1	2
										TF2	TV181447-10	3	3
										TF2	TV181447-9	2	2
										TF2	TV181447-6	2	2
										TF2	TV181447-1	2	3
										TF2	TV181447-33	2	2
										TF2	TV181447-24	2	2
										TF2	TV181447-23	2	3
										TF2	TV181447-19	2	2
										TF2	TV181447-14	1	2
										TF2	TV181447-7	2	3
										TF2	TV181447-5	2	3
										TF2	TV181447-2	2	2
										TF2	TV181447-42	1	2
										TF2	TV181447-34	2	2
										TF2	TV181447-18	2	3
										TF2	TV181447-17	2	3
										TF2	TV181447-16	2	3
										TF2	TV181447-15	2	3
										TF2	TV181447-8	3	3
										TF2	TV181447-35	2	3
										TF2	TV181447-31	2	3
										TF2	TV181447-30	1	2
										TF2	TV181447-26	2	2
										TF2	TV181447-25	2	3
										WT	Control-MM	2	3
										TF2	TV181447-41	2	3
										TF2	TV181447-37	3	3
										TF2	TV181447-36	1	3
										TF2	TV181444-13	1	1
										TF2	TV181444-11	1	1
										TF2	TV181444-10	1	1
										TF2	TV181444-5	1	1
										TF2	TV181444-4	1	1
										TF2	TV181444-21	1	1
										TF2	TV181444-20	1	1
										TF2	TV181444-18	1	1
										TF2	TV181444-17	1	1
										TF2	TV181444-14	1	1
										TF2	TV181444-33	1	1
										TF2	TV181444-29	1	1
										TF2	TV181444-27	1	1
										TF2	TV181444-26	1	1
										TF2	TV181444-23	1	1
										TF2	TV181444-3	2	3
										TF2	TV181444-2	2	3
										TF2	TV181444-1	1	1
										TF2	TV181444-43	1	1
										TF2	TV181444-41	1	1
										TF2	TV181444-24	2	3
										TF2	TV181444-16	2	2
										TF2	TV181444-15	2	2
										TF2	TV181444-7	1	2
										TF2	TV181444-6	1	2
										TF2	TV181444-35	1	1
										TF2	TV181444-34	2	1
										TF2	TV181444-31	2	3
										TF2	TV181444-30	1	1
										TF2	TV181444-25	2	2
										TF2	TV181444-42	2	3
										TF2	TV181444-40	2	2
										TF2	TV181444-39	2	2
										TF2	TV181444-36	2	2
										TF2	TV181444-22	3	3
										TF2	TV181444-19	3	3
										TF2	TV181444-12	3	3
										TF2	TV181444-9	3	3
										TF2	TV181444-8	2	3
										TF2	TV181444-38	3	3
										TF2	TV181444-37	3	3
										TF2	TV181444-32	2	3
										TF2	TV181444-28	2	3
										WT	Control-MM	2	3
										WT	Control-MM	2	3
										WT	Control-MM	3	3
										TF1	TV171334-1	2	2
										TF1	TV171334-2	1	2
										TF1	TV171334-3	2	3
										TF1	TV171334-4	2	3
										TF1	TV171334-5	2	3
										TF1	TV171334-6	2	2
										TF1	TV171334-7	2	3
										TF1	TV171334-8	2	2
										TF1	TV171334-9	2	3
										TF2	TV181448-1	1	1
										TF2	TV181448-2	3	2
										TF2	TV181448-3	1	1
										TF2	TV181448-4	1	1
										TF2	TV181448-5	1	1
										TF2	TV181448-6	1	2
										TF2	TV181448-7	1	1
										TF2	TV181448-8	1	1
										TF2	TV181448-9	1	1
										TF2	TV181448-10	1	1
										TF2	TV181448-11	2	2
										TF2	TV181448-12	2	2
										TF2	TV181448-13	2	3
										TF2	TV181448-14	3	3
										TF2	TV181448-15	2	3
										TF2	TV181448-16	1	2
										TF2	TV181448-17	2	2
										TF2	TV181448-18	2	2
										TF2	TV181448-19	1	2
										TF2	TV181448-20	2	3
										TF2	TV181448-21	2	3
										TF2	TV181448-22	2	2
										TF2	TV181448-23	1	1
										TF2	TV181448-24	1	1
										TF2	TV181448-25	2	2
										TF2	TV181448-26	2	2
										TF2	TV181448-27	2	2
										TF2	TV181448-28	1	2
										TF2	TV181448-29	3	3
										TF1	TV171327-1	2	3
										TF1	TV171327-2	2	3
										TF1	TV171327-3	2	2
										TF1	TV171327-4	2	3
										TF1	TV171327-5	2	3
										TF1	TV171327-6	2	2
										TF1	TV171327-7	2	3
										TF1	TV171327-8	2	2
										TF1	TV171327-9	2	3
										TF1	TV171327-10	2	2
										TF2	TV181436-1	0	0
										TF2	TV181436-2	0	0
										TF2	TV181436-3	0	0
										TF2	TV181436-4	0	0
										TF2	TV181436-5	0	0
										TF2	TV181436-6	2	2
										TF2	TV181436-7	2	3
										TF2	TV181436-8	3	3
										TF2	TV181436-9	3	3
										TF2	TV181436-10	2	3
										TF2	TV181436-11	2	3
										TF2	TV181436-12	2	3
										TF2	TV181436-13	2	3
										TF2	TV181436-14	2	2
										TF2	TV181436-15	3	3
										TF2	TV181436-16	2	3
										TF2	TV181436-17	2	3
										TF2	TV181436-18	2	3
										TF2	TV181436-19	2	3
										TF2	TV181436-20	3	3
										TF2	TV181437-1	0	0
										TF2	TV181437-2	0	0
										TF2	TV181437-3	0	0
										TF2	TV181437-4	2	2
										TF2	TV181437-5	0	0
										TF2	TV181437-6	2	2
										TF2	TV181437-7	2	3
										TF2	TV181437-8	2	2
										TF2	TV181437-9	3	3
										TF2	TV181437-10	3	3
										TF2	TV181437-11	2	3
										TF2	TV181437-12	2	3
										TF2	TV181437-13	2	3
										TF2	TV181437-14	2	3
										TF2	TV181437-15	2	3
										TF2	TV181437-16	2	3
										TF2	TV181437-17	2	3
										TF2	TV181437-18	2	3
										TF2	TV181437-19	2	3
										TF2	TV181437-20	2	3
										TF1	TV171336-1	1	2
										TF1	TV171336-2	1	1
										TF1	TV171336-3	1	2
										TF1	TV171336-4	2	2
										TF1	TV171336-5	2	2
										TF1	TV171336-6	1	1
										TF1	TV171336-7	2	2
										TF1	TV171336-8	2	2
										TF1	TV171336-9	2	2
										TF1	TV171336-10	2	2
										TF2	TV181456-1	0	0
										TF2	TV181456-2	0	0
										TF2	TV181456-3	0	0
										TF2	TV181456-4	0	0
										TF2	TV181456-5	0	0
										TF2	TV181456-6	0	0
										TF2	TV181456-7	2	3
										TF2	TV181456-8	2	3
										TF2	TV181456-9	2	3
										TF2	TV181456-10	2	3
										TF2	TV181456-11	1	2
										TF2	TV181456-12	2	2
										TF2	TV181456-13	2	3
										TF2	TV181456-14	2	3
										TF2	TV181456-15	2	2
										TF2	TV181456-16	2	2
										TF2	TV181456-17	2	2
										TF2	TV181456-18	2	3
										TF2	TV181456-19	2	3
										TF2	TV181456-20	2	3
										TF2	TV181459-1	0	0
										TF2	TV181459-2	0	0
										TF2	TV181459-3	0	0
										TF2	TV181459-4	0	0
										TF2	TV181459-5	0	0
										TF2	TV181459-6	3	3
										TF2	TV181459-7	3	3
										TF2	TV181459-8	3	3
										TF2	TV181459-9	2	3
										TF2	TV181459-10	2	3
										TF2	TV181459-11	3	3
										TF2	TV181459-12	2	3
										TF2	TV181459-13	3	3
										TF2	TV181459-14	2	3
										TF2	TV181459-15	3	3
										TF2	TV181459-16	2	3
										TF2	TV181459-17	3	3
										TF2	TV181459-18	3	3
										TF2	TV181459-19	3	3
										TF2	TV181459-20	3	3
										TF1	TV171338-1	2	2
										TF1	TV171338-2	3	3
										TF1	TV171338-3	3	3
										TF1	TV171338-4	2	3
										TF1	TV171338-5	3	3
										TF1	TV171338-6	2	2
										TF1	TV171338-7	2	2
										TF1	TV171338-8	2	3
										TF2	TV181461-1	0	0
										TF2	TV181461-2	0	0
										TF2	TV181461-3	0	0
										TF2	TV181461-4	0	0
										TF2	TV181461-5	0	0
										TF2	TV181461-6	1	1
										TF2	TV181461-7	3	3
										TF2	TV181461-8	3	3
										TF2	TV181461-9	3	3
										TF2	TV181461-10	3	3
										TF2	TV181461-11	2	2
										TF2	TV181461-12	2	3
										TF2	TV181461-13	3	3
										TF2	TV181461-14	3	3
										TF2	TV181461-15	3	3
										TF2	TV181461-16	2	2
										TF2	TV181461-17	3	3
										TF2	TV181461-18	2	3
										TF2	TV181461-19	3	3
										TF2	TV181461-20	3	3
										TF2	TV181460-1	0	0
										TF2	TV181460-2	0	0
										TF2	TV181460-3	0	0
										TF2	TV181460-4	0	0
										TF2	TV181460-5	0	0
										TF2	TV181460-6	0	0
										TF2	TV181460-7	0	0
										TF2	TV181460-8	0	0
										TF2	TV181460-9	0	0
										TF2	TV181460-10	0	0
										TF2	TV181460-11	0	0
										TF2	TV181460-12	2	2
										TF2	TV181460-13	2	2
										TF2	TV181460-14	2	2
										TF2	TV181460-15	1	2
										TF2	TV181460-16	1	2
										TF2	TV181460-17	2	2
										WT	Control-MM	2	3
										WT	Control-MM	2	3
										WT	Control-MM	3	3
										WT	Control-MM	2	3
										WT	Control-MM	2	3
										WT	Control-MM	3	3
										WT	Control-MM	3	3
										WT	Control-MM	3	3
										WT	Control-MM	2	3
										WT	Control-MM	3	3

## Sheet: Table_S5 - DND1_offtarget_numbe
	Table S5. Number of putative off-targets in coding or non-coding regions of the tomato genome per SlDND1 guideRNA and sequencing results to check for mutations.
	DND1 - sgRNAs	N° of off-target in genome	in coding	non coding	SNP/indels
	10	3	1	2	0
	5	15	1	14	0
	6	6	0	6	0
	8	4	0	4	0
	total	28	2	26	0

## Sheet: Table_S6 - DND1_offtarget_detai
	Table S6. Analysis of potential off-target effects in the tomato genome from SlDND1 guide RNA CRISPR/Cas9 editing. It includes genomic coordinates, strand specificity, coding sequence involvement (in CDS), the DND1 sgRNA sequence, mismatches between sgRNA and target (with specific criteria for allowable mismatches), default PAM (NGG), and the count of SNPs or indels within a 200 bp proximity to t…
									N° SNP/indel (200 bp window)
	Off-target genomic coordinates	strand	off-target sequence	DND1 sgRNA	Type of mismatches	PAM	N° of mismatches	in CDS	P448_9	MM-WT
	SL4.0ch03:2080748-2080771	-	GAAGagAG_CGCGTGCAcAGc-TGGC	10	A22	A	4	yes	0	0
	SL4.0ch04:45774950-45774973	-	GAAaaAAG_gGCGTGaAGAGA-CGGA	10	A22	A	4	-	0	0
	SL4.0ch09:58290594-58290617	+	ctAGCAAG_CGgGTGCAGAGc-GGGT	10	A22	A	4	-	0	0
	SL4.0ch01:79691035-79691058	+	CCAAgGTG_TTTGaATaTCAA-TGGG	5	A21	A	3	-	0	0
	SL4.0ch02:39620876-39620899	+	gCAATGTa_TTTGGATGTtAt-GGGA	5	A22	A	4	-	0	0
	SL4.0ch05:10061979-10062002	+	aCAAcGTG_TTTGGATGgCAc-AGGT	5	A22	A	4	-	0	0
	SL4.0ch05:25656577-25656600	-	CCAtTtTG_TTaGGATGTCAt-GGGT	5	A22	A	4	-	0	0
	SL4.0ch05:26816411-26816434	+	CCcATcTG_TTTGGAccTCAA-TGGT	5	A22	A	4	-	5	5
	SL4.0ch05:43518965-43518988	+	CgtATGTG_TTTtGATtTCAA-TGGA	5	A22	A	4	-	0	0
	SL4.0ch05:55095463-55095486	-	ttAATGTG_cTTGGATcTCAA-TGGT	5	A22	A	4	-	0	0
	SL4.0ch05:63126721-63126744	+	ttAATGTG_TTTGGATGaCcA-AGGA	5	A22	A	4	yes	0	0
	SL4.0ch07:16706414-16706437	+	aaAATGTG_TTTaaATGTCAA-TGGT	5	A22	A	4	-	0	0
	SL4.0ch08:51340309-51340332	+	CCAATtTt_TTTtGATGaCAA-GGGA	5	A22	A	4	-	0	0
	SL4.0ch08:57226971-57226994	+	CtAATGTa_TTTGGAaGTCtA-GGGA	5	A22	A	4	-	0	0
	SL4.0ch09:28518116-28518139	-	aCAATGTt_TTTGaATGaCAA-AGGA	5	A22	A	4	-	0	0
	SL4.0ch09:41890708-41890731	+	CtAATGTc_TTTtGAaGTCAA-TGGT	5	A22	A	4	-	0	0
	SL4.0ch09:46952216-46952239	-	CttATGTG_TaTGGAaGTCAA-AGGT	5	A22	A	4	-	0	0
	SL4.0ch11:28106799-28106822	+	CCAATGca_TTTGGATcgCAA-CGGT	5	A22	A	4	-	0	0
	SL4.0ch01:8187750-8187773	+	tTtAATGG_ACCAcTTCCAgA-TGGC	6	A22	A	4	-	0	0
	SL4.0ch01:30267905-30267928	-	GTCAcgGG_ACCATcTCCAaA-AGGC	6	A22	A	4	-	0	0
	SL4.0ch03:61906538-61906561	+	GaCAcTGG_AaCATgTCCATA-TGGT	6	A22	A	4	-	0	0
	SL4.0ch04:8210434-8210457	-	GTCAATaa_AgCATTaCCATA-TGGT	6	A22	A	4	-	0	0
	SL4.0ch11:48887513-48887536	+	GTtAATGt_ACCgTTTCCcTA-AGGA	6	A22	A	4	-	0	0
	SL4.0ch12:31973239-31973262	+	aTCAATtG_ACCATTatCATA-TGGG	6	A22	A	4	-	1	1
	SL4.0ch01:80615465-80615488	+	aCCACAAa_CATACTTtAGCa-AGGT	8	A22	A	4	-	0	0
	SL4.0ch06:46370796-46370819	-	GCaACAAa_tATACTTaAGCC-TGGA	8	A22	A	4	-	0	0
	SL4.0ch07:36450173-36450196	-	GCCAaAtG_CgcACTTGAGCC-CGGA	8	A22	A	4	-	0	0
	SL4.0ch07:36468072-36468095	-	GCCAaAAG_CAcACTTaAGCC-CGGA	8	A21	A	3	-	0	0

## Sheet: Table_S7 - _SNPs
	Table S7. SNPs statistics from single TF2 plant TV181448-9 and control Moneymaker (MM-WT) and assembly metrics.
			SNP vs HEINZ	SNP vs HEINZ	SNP vs HEINZ
	Genotype	plant type	total	homozygous	heterozygous	SNP frequency	1 SNP every (bp)	SNP per Mb
	TV181448_9	edited	49599	4622	44977	6.34 x 10-5	15776	63.3873
	MM-WT	in vitro	43757	4682	39075	5.59 x 10-5	17882.3	55.9213
